# Supplementary material for: Effectiveness of a Lifestyle Modification Program Delivered under Real-World Conditions in a Rural Setting
Source: Nutrients. 2021 Nov 12;13(11):4040. doi: 10.3390/nu13114040 (PMC8620632; doi:10.3390/nu13114040)
Supplement: Supplementary file 1 [file nutrients-13-04040-s001.zip]

Archive with 1 entries (1 files):
- nutrients-1414013-supplementary.pdf
